# Supplementary material for: New-Onset Atrial Fibrillation Is a Risk Factor of Ischemic Stroke in Chronic Obstructive Pulmonary Disease
Source: Healthcare (Basel). 2022 Feb 17;10(2):381. doi: 10.3390/healthcare10020381 (PMC8871767; doi:10.3390/healthcare10020381)
Supplement: Supplementary file 1 [file healthcare-10-00381-s001.zip]

Archive with 1 entries (1 files):
- healthcare-1603412-supplementary.pdf
